# Supplementary material for: Nanostructure Engineering via Intramolecular Construction of Carbon Nitride as Efficient Photocatalyst for CO2 Reduction
Source: Nanomaterials (Basel). 2021 Nov 29;11(12):3245. doi: 10.3390/nano11123245 (PMC8706010; doi:10.3390/nano11123245)
Supplement: Supplementary file 1 [file nanomaterials-11-03245-s001.zip]

Archive with 1 entries (1 files):
- nanomaterials-1445044-supplementary.pdf
